# Supplementary material for: The Size Effects of Modified Nano-Silica on the Physical Properties of Resorcinol-Poly(acrylamide-co-2-acrylamido-2-methylpropanesulfonic acid) Gels in Harsh Reservoir Conditions
Source: Gels. 2025 Sep 24;11(10):769. doi: 10.3390/gels11100769 (PMC12563236; doi:10.3390/gels11100769)
Supplement: Supplementary file 1 [file gels-11-00769-s001.zip]

Archive with 1 entries (1 files):
- gels-3852618-supplementary.pdf
